# Supplementary material for: Enrichment of human IgA-coated bacterial vesicles in ulcerative colitis as a driver of inflammation
Source: Nat Commun. 2025 Apr 29;16:3995. doi: 10.1038/s41467-025-59354-5 (PMC12041585; doi:10.1038/s41467-025-59354-5)
Supplement: Supplementary file 4 — Source Data [file 41467_2025_59354_MOESM4_ESM.xlsx]

## Sheet: Figure 1b
Figure 1b
	Age (yr)	Gender (f/m)	BMI	Montreal Classification	Disease duration (yr)	total Mayo Score	endoscopic Mayo subscore	OBPQS	5-ASA (y/n)	Steroids (y/n)	Immunosuppressants (y/n)	Biologicals (y/n)
	non-IBD
	50	m	28.3419	N/A	N/A	N/A	N/A	1	N/A	N/A	N/A	N/A
	65	m	27.4286	N/A	N/A	N/A	N/A	5	N/A	N/A	N/A	N/A
	50	m	32.2831	N/A	N/A	N/A	N/A	3	N/A	N/A	N/A	N/A
	48	m	29.0123	N/A	N/A	N/A	N/A	6	N/A	N/A	N/A	N/A
	54	f	21.5645	N/A	N/A	N/A	N/A	7	N/A	N/A	N/A	N/A
	50	f	31.2314	N/A	N/A	N/A	N/A	2	N/A	N/A	N/A	N/A
	59	f	25.2174	N/A	N/A	N/A	N/A	0	N/A	N/A	N/A	N/A
	51	m	22.8571	N/A	N/A	N/A	N/A	5	N/A	N/A	N/A	N/A
	62	m	22.8395	N/A	N/A	N/A	N/A	4	N/A	N/A	N/A	N/A
	31	f	23.6614	N/A	N/A	N/A	N/A	7	N/A	N/A	N/A	N/A
	54	f	19.2653	N/A	N/A	N/A	N/A	0	N/A	N/A	N/A	N/A
	52	f	20.8086	N/A	N/A	N/A	N/A	2	N/A	N/A	N/A	N/A
	36	f	20.7612	N/A	N/A	N/A	N/A	1	N/A	N/A	N/A	N/A
	59	m	22.9926	N/A	N/A	N/A	N/A	3	N/A	N/A	N/A	N/A
	45	m	21.9774	N/A	N/A	N/A	N/A	5	N/A	N/A	N/A	N/A
	63	f	20.5457	N/A	N/A	N/A	N/A	1	N/A	N/A	N/A	N/A
	22	m	22.3435	N/A	N/A	N/A	N/A	8	N/A	N/A	N/A	N/A
	35	f	20.5693	N/A	N/A	N/A	N/A	2	N/A	N/A	N/A	N/A
	49	m	22.5309	N/A	N/A	N/A	N/A	3	N/A	N/A	N/A	N/A
	20	f	20.0773	N/A	N/A	N/A	N/A	1	N/A	N/A	N/A	N/A
	44	f	19.9251	N/A	N/A	N/A	N/A	1	N/A	N/A	N/A	N/A
	36	m	31.6001	N/A	N/A	N/A	N/A	2	N/A	N/A	N/A	N/A
	29	f	19.6752	N/A	N/A	N/A	N/A	11	N/A	N/A	N/A	N/A
	50	f	29.3575	N/A	N/A	N/A	N/A	0	N/A	N/A	N/A	N/A
	56	f	22.4059	N/A	N/A	N/A	N/A	3	N/A	N/A	N/A	N/A
	50	m	28.06	N/A	N/A	N/A	N/A	2	N/A	N/A	N/A	N/A
	38	f	25.3906	N/A	N/A	N/A	N/A	4	N/A	N/A	N/A	N/A
	37	m	28.089	N/A	N/A	N/A	N/A	4	N/A	N/A	N/A	N/A
	inactive UC
	39	m	27.143	E3	6	1	1	7	y	n	n	n
	62	m	25.2493	E2	6	1	0	5	y	n	n	y
	43	f	26.2985	E2	12	1	0	8	y	n	n	y
	59	m	25.7371	E2	1.5	0	0	5	y	n	n	n
	35	f	30.8979	E3	4	1	1	3	n	n	y	y
	20	f	27.5312	E3	18	0	0	4	y	n	y	n
	31	m	22.7583	E3	8	0	0	3	n	n	y	n
	71	f	24.0346	E2	6	0	0	0	y	n	n	n
	62	m	25.763	E2	39	0	0	0	n	n	n	n
	28	f	21.5645	E2	17	0	0	5	n	n	n	n
	79	f	29.7442	E3	43	0	0	2	n	n	n	y
	23	f	19.6752	E1	4	2	1	0	n	n	n	y
	39	f	0	E2	7	3	1	0	y	n	n	n
	44	f	23.6614	E2	7	1	1	6	n	n	n	y
	25	m	20.5151	E3	10	0	0	2	y	n	n	n
	64	m	26.8809	E3	37	3	0	4	n	h	n	y
	54	f	29.7521	E2	13	0	0	4	n	n	n	y
	73	f	33.6221	E2	9	1	0	3	y	n	n	n
	24	m	23.7654	E2	8	2	1	6	n	n	n	n
	30	f	22.5306	E2	18	2	1	6	y	n	y	n
	81	m	23.0518	E2	35	1	1	2	y	n	n	n
	44	f	20.6575	E2	31	2	1	3	y	n	n	n
	27	m	24.6914	E2	10	1	1	2	y	n	n	y
	83	m	29.0548	E3	11	2	1	4	y	y	n	n
	59	m	27.7008	E3	31	3	1	9	y	n	n	n
	19	m	22.2753	E3	5	0	0	1	y	n	n	n
	61	f	30.0215	E3	27	0	0	0	y	n	y	n
	56	m	29.2359	E2	0	1	0	data missing	y	n	n	n
	45	m	29.4107	E3	10	1	1	6	y	n	n	n
	38	m	23.3011	E1	18	4	1	10	y	y	n	n
	51	m	27.1374	E2	9	5	2	5	y	y	n	n
	43	m	26.0044	E3	15	3	2	7	n	y	y	n
	22	f	24.8777	E2	10	4	2	6	n	n	n	n
	34	m	19.5763	E2	0	11	3	7	n	n	n	n
	31	m	19.4458	E3	9	12	3	9	n	y	n	n
	27	m	26.4236	E2	9	4	2	2	n	n	n	y
	35	f	20.7008	E3	16	5	3	9	y	y	n	n
	81	m	26.7949	E3	10	7	2	9	y	n	n	n
	29	m	32.1402	E2	2	5	2	3	n	n	n	y
	42	f	N/A	E3	1.5	11	3	0	y	y	n	y
	38	m	33.771	E3	0	12	3	3	y	n	n	n
	22	f	22.4059	E2	6	4	2	5	n	n	n	n
	60	m	30.4053	E1	12	4	3	8	y	n	y	y
	26	f	19.4674	E3	13	7	3	1	y	n	n	y
	26	m	18.9069	E1	4	8	2	6	n	n	y	y
	46	m	24.169	E2	1	10	3	7	n	n	n	y
	y = yes
	n = no

## Sheet: Figure 1c
Figure 1c
	non-IBD	inactive UC	active UC
	73.51	72.17	84.2103
	137.42	131.33	72.02
	68.75	59.09	65.04
	54.19	69.94	150.2
	52.7	70.39	85.4
	82.28	82.72	113.04
	72.62	108.73	73.66
	59.54	47.05	83.76
	61.77	69.94	106.65
	79.16	62.51	161.05
	63.4	55.23	85.99
	106.65	68.6	162.24
	67.12	92.3849	92.98
	72.02	70.24	85.7
	63.1048	58.94	137.87
	71.87	61.02	154.066
	89.12	75.44
	63.4	76.18
	53.15	88.82
	55.23	54.63
	52.25	62.66
	47.5	65.63
	77.97	78.86
	58.79	79.6
	65.19	84.95
	52.55	77.22
	59.69	65.19
	65.4829	72.47
		67.27
		68.9

## Sheet: Figure 1d
Figure 1d
	non-IBD	inactive UC	active UC
	0.08	0.63	0.158912
	0.22	0.321708	0.03
	0.22	0.385278	0.79625
	0.25	0.06	0.15
	0.1	0.17	0.24
	0.34	0.51	0.09
	0.08	0.03	0.2
	0.1	0.84	0.28
	0.3	0.209	0.17
	0.26	0.144	0.237
	0.1	0.848833	0.499917
	0.1	0.484556	0.09
	0.1	0.22	0.55
	0.09	0.28	0.378467
	0.07	0.424167	0.6
	1.35	0.181	0.1981
	0.38	0.232925
	0.91	0.167386
	0.81	0.798
	0.464	0.157733
	0.335708	0.192578
	0.556667	0.225244
	0.8075	0.405125
	0.183733	0.317222
	0.213111	0.18
	0.111	0.07
	0.141	0.14
	0.176	0.224292
		0.18
		0.13328

## Sheet: Figure 1e
Figure 1e
	non-IBD	inactive UC	active UC
	83400000000	90500000000	76200000000
	84900000000	65600000000	110000000000
	108000000000	64700000000	57000000000
	61600000000	59100000000	76100000000
	63900000000	80200000000	148000000000
	41800000000	36650000000	92300000000
	99500000000	166000000000	40400000000
	65500000000	39100000000	26000000000
	55400000000	60600000000	77600000000
	108000000000	90600000000	71400000000
	113000000000	46600000000	87900000000
	114000000000	93400000000	108000000000
	59200000000	193000000000	82300000000
	92800000000	109000000000	77500000000
	92100000000	70000000000	41000000000
	63300000000	63600000000	103000000000
	36000000000	102000000000
	64300000000	83000000000
	66700000000	90900000000
	66900000000	88200000000
	60300000000	78900000000
	34300000000	96000000000
	75500000000	82100000000
	70800000000	85800000000
	79800000000	147000000000
	41700000000	160000000000
	103000000000	51800000000
	85100000000	67400000000
		71900000000
		58400000000

## Sheet: Figure 1f
Figure 1f
	non-IBD		inactive UC		active UC
	mean	mode	mean	mode	mean	mode
	163.3	108.7	179	116.5	171.3	82.5
	226.1	122.9	144	74.1	217.6	99.7
	173.2	112.9	130	86.6	141.6	93.7
	248.9	123.4	160.7	108.7	146.8	85.6
	192.6	114.5	157.3	108	168.3	90.6
	249.7	130.7	165.4	99.1	159	105
	167.7	129.3	170.3	105.3	181.2	110.3
	172.1	107.8	143.4	114.3	128.7	76.9
	182.6	117.7	179	96.3	119.6	86.5
	123.8	87.6	161.7	94.7	128.5	87.3
	138.6	80.5	139.6	88.8	164.7	102.3
	135.2	84	117.1	76.9	245.7	161.4
	178.2	108	157.5	105.7	117.2	71.2
	189.2	108.1	158.1	101.5	177.9	89
	107.4	74.8	170.4	80.9	115.9	69.6
	118.4	76.7	228.7	132.7	157.7	82.6
	98.4	57.7	150.1	80.7
	132.9	72.1	116.9	74.9
	111.4	69.7	142.7	82.1
	169.4	85.5	194.4	91.3
	157.2	83.7	190	105.9
	115	78.7	166.2	95.8
	180	101.4	143.7	85.9
	173.9	80	129.7	89.6
	99.8	65.3	204.6	106.2
	98.2	71.8	232.6	138.8
	181.8	85.1	147.8	97.4
	137	85	131.4	95.2
			172.1	92.5
			140	84.7

## Sheet: Figure 2a
Figure 2a
	soluble effector (SEF)				extracellular vesicle (EV)
	non-IBD	inactive UC	active UC		non-IBD	inactive UC	active UC
	1.56616	0.780666	0.723759		108.292	21.881	83.9556
	0.20*	0.301108	0.273473		2.77879	156.494	56.185
	2.53628	6.83287	2.56878		90.1207	2863.01	66.4556
	1.34753	0.202876	0.401067		30.3432	0.792157	2.85222
	10.6314	0.20*	0.610614		907.31	0.70*	78.5
	6.75688	0.465296	5.09562		177.223	8.06948	147.444
	1.34546	0.738228	5.20461		80.2833	27.2495	26.6364
	3.89686	8.63564	0.953745		132.14	14.6306	33.9633
	0.910648	4.68102	3.52119		1.63773	15.3407	20.4299
	1.78287	1.22861	2.92327		86.7564	10.381	48.9117
	1.77949	3.76972	0.778112		111.207	11.9764	67.3197
	6.37226	0.20*	0.20*		1003.77	230.64	24.1425
	0.700742	0.20*	0.802692		5.20937	0.70*	29.1135
	1.14589	3.36638	0.456384		144.552	71.258	4.95591
	1.92761	2.77332	0.872302		60.381	82.301	0.70*
	4.67744	0.932329	0.20*		7.64852	73.2509	2.97413
	2.2697	5.87531			27.5361	88.8102
	1.01993	5.42859			6.29855	4.31649
	1.61404	1.09965			15.6442	11.9873
	3.73054	0.854873			34.7565	26.155
	1.20518	0.401535			0.70*	40.5602
	1.5465	0.474151			99.8971	0.70*
	1.38145	1.18704			3.13969	0.70*
	0.883674	1.36525			22.9958	27.8035
	1.24162	1.29677			3.58498	153.744
	1.41558	1.14777			87.7093	46.0987
	1.24616	0.876496			93.1517	16.7353
	0.20*	0.20*			32.2211	8.86608
		0.20*				74.8809
		0.951928				27.7083
	*LOD 0.20				*LOD 0.70

## Sheet: Figure 2b
Figure 2b
	soluble effector (SEF)				extracellular vesicle (EV)
	non-IBD	inactive UC	active UC		non-IBD	inactive UC	active UC
	0.0559532	0.72409	0.599388		3.63	99.99	80.87
	2.05533	0.38919	0.880719		51.68	98.64	5331.17
	0.478135	0.648577	1.99709		64.32	11.91	664.31
	0.720353	0.827622	2.40384		166.16	875.67	309.63
	3.94469	3.17195	0.444255		65.95	217.82	64.46
	5.46492	1.15534	0.431737		13.34	100	364.22
	0.199646	0.142088	4.03576		96.81	82.83	133.7
	1.08266	3.21967	0.607819		169.95	57.26	100
	0.800972	3.63993	0.332723		15.77	168.39	53.46
	1.1405	0.658712	1.71934		24.69	144.36	115.26
	0.749257	11.3812	0.887154		123.7	37.47	60.43
	0.0110788	1.26368	0.77933		12.5	13.27	375.56
	0.66798	0.208387	0.455899		10.45	63	100.28
	0.336948	0.609487	4.97803		27	25.93	371.13
	1.23756	1.3903	3.70186		174.71	60.88	158.25
	0.868822	1.81943	0.322963		10	147.34	235.07
	0.0227225	0.54966			50.47	84.43
	0.850976	1.33093			52.24	44.23
	0.146857	0.506505			2.77	8.76
	4.54032	0.54389			8.79	164.45
	0.382605	0.620448			5.73	67.42
	0.45321	0.393012			9.76	76.14
	0.217366	0.36944			0.33	36.09
	0.675475	0.478659			13.25	29.13
	0.555744	0.550716			80.41	11.19
	0.713374	5.65116			14.47	713.5
	0.536598	0.305756			60.51	74.79
	6.17827	0.413098			3.93	82.24
		4.1724				178.15
		0.475902				33.4

## Sheet: Figure 2c
Figure 2c
	soluble effector (SEF)				extracellular vesicle (EV)
	non-IBD	inactive UC	active UC		non-IBD	inactive UC	active UC
	0.00002*	0.00758613	0.0173432		0.000071*	0.000071*	57.0592
	0.0147513	0.00152489	0.061482		1.9699	111.975	7209.07
	0.00749632	0.00020238	0.0263884		0.000071*	0.000071*	3.7126
	0.00232459	0.00207291	0.0014411		0.000071*	123.84	22.3791
	8.8145e-05	0.00002*	0.0083197		0.000071*	0.173625	9.2751
	0.00050394	0.0197994	0.00069051		0.000071*	0.011018	0.000071*
	0.00002*	0.00002*	0.0206967		0.000071*	35.1161	4.08248
	0.00053106	0.0017414	0.0248175		0.000071*	0.594208	68.9188
	0.00002*	0.00374638	0.00349271		1.22121	0.220347	0.316985
	0.00002*	0.00122556	0.146747		0.000071*	0.000071*	253.369
	0.00002*	0.00381704	0.00149483		0.000071*	0.000071*	10.7103
	0.00704791	0.00002*	0.00171167		0.000071*	1.87399	3436.12
	0.00051995	0.00189539	0.0443654		0.000071*	0.000071*	0.000071*
	0.00037972	0.00022809	0.0227604		0.000071*	7.71402	0.885586
	0.0286576	0.00223195	1.20524		0.000071*	1.4756	5.00797
	0.0331316	0.00137991	2.20776		1.47865	0.000071*	22.3233
	0.00002*	0.00271184			22.0287	183.436
	0.00100596	0.00075255			0.834935	0.000071*
	0.00031579	0.00256656			0.395303	0.000071*
	0.00632526	0.00107509			7.34898	21.6933
	0.00074146	0.015013			3.77962	0.000071*
	0.00100146	0.00670821			0.0322904	0.158633
	0.00381149	0.00097374			0.000071*	23.8947
	0.004494	0.00108129			0.000071*	0.000071*
	0.011042	0.00050621			0.000071*	0.000071*
	0.00140425	0.0337758			0.000071*	111.231
	0.00011143	0.00172857			0.000071*	0.000071*
	0.00002*	0.020472			0.000071*	0.000071*
		0.012666				4.97256
		0.00099227				0.000071*
	*LOD 0.00002				*LOD 0.000071

## Sheet: Figure 2d
Figure 2d
	soluble effector (SEF)				extracellular vesicle (EV)
	non-IBD	inactive UC	active UC		non-IBD	inactive UC	active UC
	0.0020*	0.711815	0.106438		0.0068*	134.44	9.64173
	0.187511	0.160071	0.0709856		33.6287	1.93943	11.8374
	0.197984	0.0532086	0.011645		0.38519	6.19302	5.23088
	1.09103	0.0020*	0.211228		2.75115	2.41404	2.52378
	0.0184219	0.0939207	0.317247		1.53665	19.3509	113.228
	0.663513	0.50721	0.402534		0.0241133	1.86524	305.26
	0.0020*	0.0020*	0.0187239		0.288977	0.0068*	0.340425
	0.700331	0.0020*	0.178383		6.0723	0.0190733	21.0441
	1.19344	2.75099	0.0020*		1.8195	1.42758	1.51551
	0.00741331	0.0020*	0.171882		3.84557	29.2768	2.98819
	0.252156	0.0020*	0.215157		2.43581	0.880641	2.17427
	0.0020*	0.0020*	0.0020*		0.0210613	0.358667	1.40033
	0.0481892	0.0020*	0.0020*		0.300484	1.51431	0.623917
	0.0020*	0.0390346	0.159997		2.12182	0.754939	27.5797
	0.103202	0.0020*	0.0886374		6.78831	0.116988	71.3733
	0.166627	1.13938	0.0020*		0.0965006	1.05609	46.6742
	0.002	1.49843			0.0068*	1.3924
	0.624689	0.113225			0.136804	45.1926
	0.0020*	0.0020*			0.055394	0.183577
	0.0020*	0.018785			0.0068*	0.512659
	0.231079	0.527917			1.66656	99.917
	0.0218314	0.147791			0.0068	7.88309
	0.326791	0.128043			0.561854	9.58812
	1.86413	0.135103			0.501963	6.58503
	0.0020*	0.0786604			0.370322	3.09007
	0.0020*	1.99336			0.0068*	78.8685
	0.185921	0.0020*			1.60031	0.863906
	0.0020*	0.0020*			1.21898	6.91512
		0.032806				29.9922
		0.0020*				3.05237
	*LOD 0.0020				*LOD 0.0068

## Sheet: Figure 2e
Figure 2e
	CD89+CD68+				CD89+CD68dim/-
	non-IBD	inactive UC	active UC		non-IBD	inactive UC	active UC
	13	33	19		18	20	129
	8	24	9		35	49	102
	9	11	16		30	35	62
	6	20	23		44	119	62
	3	14	76		181	207	264
	4	8	56		245	292	227
	5	10	27		102	182	166
	16	18	16		120	213	233
	25	8	58		162	102	393
		41	99			493	384
			88				408
			31				302

[truncated: 47 more sheets: Figure 2f, Figure 2g, Figure 3c, Figure 3d, Figure 4b, Figure 4c, Figure 4d, Figure 4e, Figure 5a, Figure 5b, Figure 5c, Figure 5d, Figure 6a, Figure 6b, Figure 6c, Figure 6d, Figure 7b, Figure 7c, Figure 7d, Suppl. Figure S1a …]
